# Supplementary material for: "Body-In-The-Loop": Optimizing Device Parameters Using Measures of Instantaneous Energetic Cost
Source: PLoS One. 2015 Aug 19;10(8):e0135342. doi: 10.1371/journal.pone.0135342 (PMC4545892; doi:10.1371/journal.pone.0135342)
Supplement: S1 File — This excel file contains the data presented in the figures. (XLSX) [file pone.0135342.s001.xlsx]

## Sheet: Subject 1
Subject Metrics
Age	Sex	Weight	Height	Preferred Step Frequency (Hz)	Metabolic Time Constant (seconds)
25	M	80	184	1.78473	30.967
Steady-State Mapping
Sequence of Conditions (relative to preferred)	Standing Rest	No Metronome	0.9	1.05	1.25	0.75	1.2	1.1	0.95	1	1.15	0.85	0.8	Standing Rest
Steady-State VO2 mean (ml/min)	375.51	1001.34	1060.87	1036.56	1178.07	1262.57	1084.02	970.506	1001.39	987.987	1020.32	1040.58	1087.86	356.245
Steady-State VO2 SD (ml/min)			139.828	98.8596	152.674	142.812	108.518	122.992	99.6098	111.042	111.129	104.104	125.404
Number of Steady-State VO2 Measures			72	68	75	73	69	70	71	68	73	75	76
Steady-State Step Frequency mean (Hz)			1.61793	1.83666	2.17678	1.46881	2.10756	1.95571	1.70381	1.79215	2.04687	1.62428	1.54143
Steady-State Step Frequency SD (Hz)			0.0779197	0.0818023	0.112334	0.176227	0.0982426	0.0960359	0.0896125	0.0790773	0.0561722	0.149884	0.160329
Number of Steady-State Step Frequency Measures			180	193	225	169	209	215	199	188	197	198	213
	λ4	λ3	λ2	λ1
Best Fit Polynomial: for p in Hz, x in (ml/min)	-461.25	4267.58	-11003.1	9644.79
Predicted Minimum (Hz)	1.83514
Instantaneous Cost Mapping
Standing Rest VO2 (ml/min)	396.727
Starting Cadence (with respect to preferred)	0.75
Starting Candence VO2 (ml/min)	1469.16
	λ4	λ3	λ2	λ1
Best Fit Polynomial: for p in Hz, x in (ml/min)	-12976.2	70393.1	-126357	76206.8
Predicted Minimum (Hz)	1.65354
Instantaneous Cost Gradient Search
Total Walking Time (seconds)	3455
Final Iteration Value (Hz)	1.64252
Linear Fits	Walking Time (seconds)	Evaluation Point (Hz)	λ1	λ2
	343	2.14167	-285.434	-1501.34
	509	2.59207	7633.47	4775.91
	650	1.44586	215.321	-1205.16
	865	1.68689	835.412	-293.716
	1221	1.73724	804.771	-280.192
	1567	1.77927	1227.91	141.674
	1731	1.76038	2276.27	1206.69
	1890	1.61558	744.116	-414.175
	2272	1.66076	357.988	-804.954
	2437	1.74125	1565.45	505.604
	2585	1.69458	1349.96	206.165
	2752	1.67691	1739.79	658.081
	2913	1.62427	884.18	-267.995
	3287	1.64437	1467.05	287.786
	3455	1.62405	908.792	-277.077

## Sheet: Subject 2
Subject Metrics
Age	Sex	Weight	Height	Preferred Step Frequency (Hz)	Metabolic Time Constant (seconds)
20	M	77.7	178	1.7448	32.9153
Steady-State Mapping
Sequence of Conditions (relative to preferred)	Standing Rest	No Metronome	1.05	0.75	0.85	1	1.15	0.8	0.95	1.1	1.25	1.2	0.9	Standing Rest
Steady-State VO2 mean (ml/min)	450.725	1113.34	1136.44	1441.81	1238.64	1117.29	1205.49	1419.74	1202.64	1116.11	1238.15	1195.32	1095.5	368.028
Steady-State VO2 SD (ml/min)			185.81	258.311	215.079	172.373	197.957	221.298	170.853	137.419	133.517	212.391	189.883
Number of Steady-State VO2 Measures			61	70	70	67	66	56	71	67	75	68	64
Steady-State Step Frequency mean (Hz)			1.83582	1.32435	1.48452	1.74566	2.00842	1.39702	1.66432	1.91954	2.17334	2.15013	1.59352
Steady-State Step Frequency SD (Hz)			0.0269402	0.0417979	0.0136478	0.0182199	0.0195472	0.0135356	0.0366113	0.0225465	0.0596936	0.0584692	0.0635596
Number of Steady-State Step Frequency Measures			166	123	134	157	181	128	153	173	203	248	153
	λ4	λ3	λ2	λ1
Best Fit Polynomial: for p in Hz, x in (ml/min)	-1350.48	8326.7	-16782.3	12232
Predicted Minimum (Hz)	1.76938
Instantaneous Cost Mapping
Standing Rest VO2 (ml/min)	320.14
Starting Cadence (with respect to preferred)	1.25
Starting Candence VO2 (ml/min)	1239.24
	λ4	λ3	λ2	λ1
Best Fit Polynomial: for p in Hz, x in (ml/min)	-1552.55	9815.22	-20039.7	14390.4
Predicted Minimum (Hz)	1.73541
Instantaneous Cost Gradient Search
Total Walking Time (seconds)	3379
Final Iteration Value (Hz)	1.87009
Linear Fits	Walking Time (seconds)	Evaluation Point (Hz)	λ1	λ2
	367	1.39584	-21.3264	-1364.5
	545	1.80519	1650.6	543.305
	738	1.67479	1212.77	181.65
	951	1.63846	1235.34	14.3216
	1138	1.63601	1160.02	34.0446
	1508	1.6309	139.491	-972.475
	1702	1.76057	1303.16	191.364
	1897	1.7376	1374.1	290.939
	2055	1.70586	1.83461	-1096
	2235	1.81546	1622.11	528.141
	2618	1.76671	564.084	-562.226
	2823	1.8149	762.245	-405.157
	3033	1.84732	1376.24	191.315
	3208	1.83297	648.92	-523.605
	3379	1.86993	1126.17	-2.43153

## Sheet: Subject 3
Subject Metrics
Age	Sex	Weight	Height	Preferred Step Frequency (Hz)	Metabolic Time Constant (seconds)
24	M	85	189	1.6732	24.5336
Steady-State Mapping
Sequence of Conditions (relative to preferred)	Standing Rest	No Metronome	0.85	0.9	1.05	0.8	0.95	1.25	1.15	0.75	1.2	1.1	1	Standing Rest
Steady-State VO2 mean (ml/min)	545.57	1154.71	1373.12	1167.89	1067.93	1412.61	1111.87	1257.61	1140.45	1824.69	1181.09	1081.48	1051.86	399.023
Steady-State VO2 SD (ml/min)			236.281	179.404	154.418	194.195	231.917	184.621	368.853	398.024	179.27	195.864	193.249
Number of Steady-State VO2 Measures			68	65	63	70	59	69	56	83	70	61	58
Steady-State Step Frequency mean (Hz)			1.43471	1.5183	1.7572	1.37606	1.5938	2.07404	1.92121	1.32484	1.99862	1.82979	1.68465
Steady-State Step Frequency SD (Hz)			0.0553103	0.0417731	0.0155847	0.0857942	0.0258403	0.0464177	0.0359462	0.125248	0.042966	0.0303501	0.0746046
Number of Steady-State Step Frequency Measures			129	138	160	140	144	187	180	128	183	168	158
	λ4	λ3	λ2	λ1
Best Fit Polynomial: for p in Hz, x in (ml/min)	-5132.5	29356.2	-55268	35375.9
Predicted Minimum (Hz)	1.69318
Instantaneous Cost Mapping
Standing Rest VO2 (ml/min)	1.69318
Starting Cadence (with respect to preferred)	1.25
Starting Candence VO2 (ml/min)	1260.78
	λ4	λ3	λ2	λ1
Best Fit Polynomial: for p in Hz, x in (ml/min)	-1852.6	11511.3	-23264.3	16544.6
Predicted Minimum (Hz)	1.74874
Instantaneous Cost Gradient Search
Total Walking Time (seconds)	3442
Final Iteration Value (Hz)	1.68256
Linear Fits	Walking Time (seconds)	Evaluation Point (Hz)	λ1	λ2
	372	2.00784	2936.37	1672.03
	539	1.50623	-642.629	-2044.26
	697	1.99685	2622.51	1353.64
	874	1.72612	985.62	-161.24
	1070	1.75376	1491.37	342.678
	1447	1.70236	722.352	-388.474
	1649	1.75416	1323.02	216.545
	1828	1.72817	1357	292.86
	2021	1.69622	1169.54	99.7981
	2238	1.68624	1168.81	95.0894
	2632	1.67747	1310.09	102.497
	2860	1.66868	1234.18	36.9349
	3063	1.66573	1478.82	302.674
	3264	1.64303	655.79	-542.616
	3442	1.68133	1093.81	-18.4652

## Sheet: Subject 4
Subject Metrics
Age	Sex	Weight	Height	Preferred Step Frequency (Hz)	Metabolic Time Constant (seconds)
19	M	88	185	1.77069	15.3895
Steady-State Mapping
Sequence of Conditions (relative to preferred)	Standing Rest	No Metronome	1.1	1.25	1.05	1.2	0.85	0.8	0.9	0.75	0.95	1	1.15	Standing Rest
Steady-State VO2 mean (ml/min)	468.646	1253.14	1364.18	1384.1	1273.87	1384.33	1307.52	1403.86	1180.05	1643.6	1160.57	1159.03	1307.79	513.821
Steady-State VO2 SD (ml/min)			228.315	192.639	119.058	201.587	219.474	240.14	183.376	347.481	142.129	152.928	214.176
Number of Steady-State VO2 Measures			54	62	57	60	66	74	66	70	73	66	62
Steady-State Step Frequency mean (Hz)			1.93382	2.15256	1.85201	2.11076	1.52301	1.43752	1.59913	1.36881	1.68375	1.76545	2.01646
Steady-State Step Frequency SD (Hz)			0.0407908	0.0507472	0.0223656	0.0434978	0.0472179	0.0447094	0.0332505	0.0741801	0.0248221	0.0421248	0.0576239
Number of Steady-State Step Frequency Measures			174	199	166	193	139	138	147	127	152	159	185
	λ4	λ3	λ2	λ1
Best Fit Polynomial: for p in Hz, x in (ml/min)	-5339.48	30246.1	-56365.8	35815.9
Predicted Minimum (Hz)	1.67257
Instantaneous Cost Mapping
Standing Rest VO2 (ml/min)	416.838
Starting Cadence (with respect to preferred)	1.25
Starting Candence VO2 (ml/min)	1529.35
	λ4	λ3	λ2	λ1
Best Fit Polynomial: for p in Hz, x in (ml/min)	-1962.74	11745.2	-22934.7	16040.2
Predicted Minimum (Hz)	1.70525
Instantaneous Cost Gradient Search
Total Walking Time (seconds)	3023
Final Iteration Value (Hz)	1.75155
Linear Fits	Walking Time (seconds)	Evaluation Point (Hz)	λ1	λ2
	343	2.12483	1518.75	-41.4334
	497	2.13726	2703.57	1107.79
	642	1.87139	1970.92	558.396
	808	1.75971	910.293	-493.89
	971	1.84438	2371.42	930.977
	1323	1.70473	806.528	-473.308
	1490	1.76784	2205.13	939.94
	1641	1.65505	750.336	-486.227
	1806	1.70809	950.679	-328.717
	1975	1.74096	1234.1	-41.4768
	2335	1.74479	1120.05	-87.5264
	2508	1.75229	1014.74	-178.685
	2672	1.76659	1386.48	159.276
	2847	1.75464	1194.35	29.2688
	3023	1.75258	1218.9	15.3325

## Sheet: Subject 5
Subject Metrics
Age	Sex	Weight	Height	Preferred Step Frequency (Hz)	Metabolic Time Constant (seconds)
25	M	72	175	1.81812	27.2922
Steady-State Mapping
Sequence of Conditions (relative to preferred)	Standing Rest	No Metronome	1	1.25	0.95	1.15	0.75	0.9	0.8	1.1	1.05	1.2	0.85	Standing Rest
Steady-State VO2 mean (ml/min)	354.456	967.502	1049.7	1159.61	1055.53	1040.89	1550.04	1125.87	1294.37	1050.71	1020.64	1097.22	1050.71	1020.64
Steady-State VO2 SD (ml/min)			141.497	142.161	184.293	115.367	274.789	190.314	196.165	112.759	193.91	127.662	112.759
Number of Steady-State VO2 Measures			75	77	77	77	87	86	80	79	82	83	79
Steady-State Step Frequency mean (Hz)			1.81849	2.27376	1.75681	2.07694	1.47263	1.74927	1.60468	2.00043	1.87401	2.09648	2.00043
Steady-State Step Frequency SD (Hz)			0.0193647	0.0445585	0.0275853	0.0582494	0.212155	0.106606	0.232302	0.0195265	0.0557606	0.0954426	0.0195265
Number of Steady-State Step Frequency Measures			170	215	164	198	160	171	218	183	182	195	183
	λ4	λ3	λ2	λ1
Best Fit Polynomial: for p in Hz, x in (ml/min)	-1816.86	12226.8	-26883.1	20434.5
Predicted Minimum (Hz)	1.9272
Instantaneous Cost Mapping
Standing Rest VO2 (ml/min)	353.923
Starting Cadence (with respect to preferred)	1.25
Starting Candence VO2 (ml/min)	1122.24
	λ4	λ3	λ2	λ1
Best Fit Polynomial: for p in Hz, x in (ml/min)	-2211.51	12848.2	-24687.7	16752
Predicted Minimum (Hz)	1.76567
Instantaneous Cost Gradient Search
Total Walking Time (seconds)	2920
Final Iteration Value (Hz)	1.77748
Linear Fits	Walking Time (seconds)	Evaluation Point (Hz)	λ1	λ2
	368	2.18175	2106.08	1124.6
	535	1.84437	954.784	-19.5618
	680	1.84906	675.697	-303.76
	845	1.90982	1221.84	266.597
	1004	1.86411	754.933	-189.877
	1350	1.8926	421.21	-569.203
	1523	1.96849	285.29	-729.403
	1676	2.05602	2198.51	1173.1
	1829	1.92804	1599.61	620.452
	1970	1.866	1198.08	207.649
	2311	1.84683	696.499	-322.245
	2479	1.87445	1187.94	173.809
	2626	1.86055	1466.58	437.343
	2782	1.82775	1555.69	562.873
	2920	1.78801	1158.7	157.939

## Sheet: Subject 6
Subject Metrics
Age	Sex	Weight	Height	Preferred Step Frequency (Hz)	Metabolic Time Constant (seconds)
20	F	57.7	167	1.93348	33.6203
Steady-State Mapping
Sequence of Conditions (relative to preferred)	Standing Rest	No Metronome												Standing Rest
Steady-State VO2 mean (ml/min)	266.519	618.34	813.067	903.018	1299.35	988.678	952.476	921.181	928.616	1132.3	871.367	876.369	794.958	306.565
Steady-State VO2 SD (ml/min)		63.6262	53.4009	107.027	69.663	57.4152	47.8498	48.6624	71.4078	67.3953	61.6751	105.264
Number of Steady-State VO2 Measures		51	42	50	50	46	48	38	36	43	36	26
Steady-State Step Frequency mean (Hz)		2.41306	1.74223	1.4558	1.64587	2.12745	1.93863	2.03127	1.5473	1.83886	2.21797	2.32103
Steady-State Step Frequency SD (Hz)		0.0153022	0.0204438	0.0262799	0.013733	0.0197012	0.0266282	0.0228139	0.0141398	0.0143892	0.0292291	0.0214238
Number of Steady-State Step Frequency Measures		218	157	131	148	192	176	184	140	166	204	209
	λ4	λ3	λ2	λ1
Best Fit Polynomial: for p in Hz, x in (ml/min)	-2700.94	16286.9	-32622.8	22607.9
Predicted Minimum (Hz)	1.89124
Instantaneous Cost Mapping
Standing Rest VO2 (ml/min)	337.123
Starting Cadence (with respect to preferred)	1.25
Starting Candence VO2 (ml/min)	889.362
	λ4	λ3	λ2	λ1
Best Fit Polynomial: for p in Hz, x in (ml/min)	-684.087	5671.36	-14507.7	12631.4
Predicted Minimum (Hz)	2.01004
Instantaneous Cost Gradient Search
Total Walking Time (seconds)	4343
Final Iteration Value (Hz)	2.03703
Linear Fits	Walking Time (seconds)	Evaluation Point (Hz)	λ1	λ2
	431	1.54678	-933.027	-2084.03
	674	2.17199	1212.6	401.631
	858	2.0756	717.218	-89.1461
	1049	2.09343	1028.91	203.105
	1219	2.05861	1256	438.853
	1619	1.99278	869.03	89.608
	1842	1.98083	719.62	-36.2745
	2075	1.98519	992.619	260.031
	2306	1.95682	597.734	-158.086
	2571	1.97263	308.875	-427.544
	3135	2.01209	618.196	-96.5006
	3480	2.02037	699.391	-26.17
	3825	2.02246	949.164	192.598
	4107	2.00801	309.472	-468.313
	4343	2.04107	841.698	60.6056

## Sheet: Subject 7
Subject Metrics
Age	Sex	Weight	Height	Preferred Step Frequency (Hz)	Metabolic Time Constant (seconds)
21	M	54	167	1.84589	12.1492
Steady-State Mapping
Sequence of Conditions (relative to preferred)	Standing Rest	No Metronome	1.1	1.2	0.8	1	1.25	0.95	0.85	1.05	1.15	0.9	0.75	Standing Rest
Steady-State VO2 mean (ml/min)	347.328	822.384	933.171	922.087	1033.31	851.133	941.64	862.392	893.036	793.952	914.261	872.553	1163.36	375.137
Steady-State VO2 SD (ml/min)			234.474	172.649	162.407	199.32	228.564	150.568	171.155	209.737	201.801	169.719	208.458
Number of Steady-State VO2 Measures			89	66	95	83	71	82	84	76	88	89	86
Steady-State Step Frequency mean (Hz)			2.027	2.21685	1.51415	1.84671	2.29865	1.7561	1.61043	1.93862	2.12323	1.66032	1.42947
Steady-State Step Frequency SD (Hz)			0.0309895	0.0235482	0.0697789	0.0227166	0.0667618	0.0176326	0.0549789	0.0183226	0.0146718	0.0174319	0.0476693
Number of Steady-State Step Frequency Measures			182	200	157	167	208	158	168	175	192	151	174
	λ4	λ3	λ2	λ1
Best Fit Polynomial: for p in Hz, x in (ml/min)	-2166.54	13236.5	-26618.8	18498.9
Predicted Minimum (Hz)	1.80862
Instantaneous Cost Mapping
Standing Rest VO2 (ml/min)	312.253
Starting Cadence (with respect to preferred)	1.25
Starting Candence VO2 (ml/min)	855.988
	λ4	λ3	λ2	λ1
Best Fit Polynomial: for p in Hz, x in (ml/min)	-1294.25	8138.24	-16669.8	12031
Predicted Minimum (Hz)	1.77991
Instantaneous Cost Gradient Search
Total Walking Time (seconds)	3254
Final Iteration Value (Hz)	1.79185
Linear Fits	Walking Time (seconds)	Evaluation Point (Hz)	λ1	λ2
	340	2.21507	438.362	-510.525
	472	2.36823	3421.83	2036.08
	607	1.87957	1122.1	229.743
	756	1.83362	955.705	66.8925
	893	1.82215	1231.99	357.595
	1248	1.76852	738.423	-128.991
	1677	1.78571	1261.38	431.988
	1825	1.73388	1449.72	600.563
	2262	1.66836	155.462	-682.744
	2396	1.73663	1725.22	904.734
	2525	1.65312	421.739	-375.679
	2662	1.68532	1007.34	158.465
	2789	1.67264	-853.191	-1785.39
	3113	1.80655	934.127	101.224
	3254	1.7994	903.578	113.266

## Sheet: Subject 8
Subject Metrics
Age	Sex	Weight	Height	Preferred Step Frequency (Hz)	Metabolic Time Constant (seconds)
17	F	49.1	164	1.8413	46.7032
Steady-State Mapping
Sequence of Conditions (relative to preferred)	Standing Rest	No Metronome	1	1.1	1.2	0.9	0.95	1.15	0.75	1.05	1.25	0.8	0.85	Standing Rest
Steady-State VO2 mean (ml/min)	251.131	696.29	730.415	617.963	688.193	759.399	739.329	712.774	1100.97	744.769	859.775	991.634	912.815	293.871
Steady-State VO2 SD (ml/min)			60.8398	63.8511	57.2482	88.2965	81.842	75.8146	87.5516	74.1129	71.2294	384.312	98.1155
Number of Steady-State VO2 Measures			60	66	76	61	62	60	69	61	65	61	66
Steady-State Step Frequency mean (Hz)			1.83091	2.03585	2.15682	1.66151	1.74053	2.09787	1.40794	1.92983	2.18707	1.49921	1.57599
Steady-State Step Frequency SD (Hz)			0.0653661	0.060621	0.0938506	0.035913	0.0557582	0.0741257	0.0491848	0.041834	0.121801	0.0628063	0.078822
Number of Steady-State Step Frequency Measures			171	189	212	154	159	194	137	175	213	139	148
	λ4	λ3	λ2	λ1
Best Fit Polynomial: for p in Hz, x in (ml/min)	918.804	-3445.54	2941.19	1223.99
Predicted Minimum (Hz)	1.95392
Instantaneous Cost Mapping
Standing Rest VO2 (ml/min)	256.173
Starting Cadence (with respect to preferred)	1072.94
Starting Candence VO2 (ml/min)	0.75
	λ4	λ3	λ2	λ1
Best Fit Polynomial: for p in Hz, x in (ml/min)	-54.02	1710.27	-6001.19	6256.72
Predicted Minimum (Hz)	1.93114
Instantaneous Cost Gradient Search
Total Walking Time (seconds)	3324
Final Iteration Value (Hz)	1.81911
Linear Fits	Walking Time (seconds)	Evaluation Point (Hz)	λ1	λ2
	359	1.47304	-1842.59	-2882.63
	527	2.33783	1515.14	602.005
	705	2.19335	1886.41	1053.8
	877	1.98259	570.907	-151.663
	1062	2.00859	1253.45	503.109
	1434	1.93312	880.959	177.798
	1620	1.90942	654.544	-63.1145
	1803	1.91699	913.382	190.132
	1972	1.89625	927.178	205.512
	2158	1.8757	662.295	-16.316
	2545	1.8772	985.425	326.806
	2749	1.84919	987.356	297.366
	2955	1.8254	718.321	16.3095
	3151	1.82418	585.02	-144.47
	3324	1.83438	948.411	229.055
